# Supplementary material for: Discovery of a polymorphic gene fusion via bottom-up chimeric RNA prediction
Source: Nucleic Acids Res. 2024 Apr 8;52(8):4409–21. doi: 10.1093/nar/gkae258 (PMC11077074; doi:10.1093/nar/gkae258)
Supplement: gkae258_Supplemental_Files [file gkae258_supplemental_files.zip]

Archive with 3 entries (3 files):
- SupplementalFigures_revised_final_Apr04.pdf
- SupplementaryTableAndFigureLegends_25MAR2024_Clean.docx
- Supplementary_Tables.xlsx
