# Supplementary material for: Discovery of a polymorphic gene fusion via bottom-up chimeric RNA prediction
Source: Nucleic Acids Res. 2024 Apr 8;52(8):4409–21. doi: 10.1093/nar/gkae258 (PMC11077074; doi:10.1093/nar/gkae258)
Supplement: gkae258_Supplemental_Files [file gkae258_supplemental_files.zip › Supplementary_Tables.xlsx]

## Sheet: S1
Supplementary Table S1. List of Primers Used.
Primer Name	Sequence
SUZ12P1-CRLF3_F	GGATGGGGAAAAGACATTTGTTGC
SUZ12P1-CRLF3_R	GGGAGTCCAAGGTGCGAAGACTTT
SUZ12P1-CRLF3_Taq	GGAACGAGGTCTTGCTATGTTGTCCAAACTG
SUZ12P1-CRLF3_AF	GCCGTACGTAAATCTTGGGG
SUZ12P1-CRLF3_BR	CGTCTGTGTTTCTTGCCATCC
SUZ12P1-CRLF3_CF	TTCCCTAAGACAAGCATTGTAACAC
SUZ12P1-CRLF3_DR	CTCCACCTCTGGGTGACAGA
GAPDH_F	CTGACTTCAACAGCGACACC
GAPDH_R	TTACTCCTTGGAGGCCATGT

## Sheet: S2
Supplementary Table S2. Population-specific chimeric RNA predictions and SV annotation.
ChiRNA	ChiRNA	GeneName1	GeneName2	chr1	Breakpoint1	strand1	chr2	Breakpoint2	strand2	JunctionSequence	TissueInfo	TotalFusionFreq	NumberOfTissues	individuals	ID_count	tissues_unique	EM_Classi_1	EM_Classi_2	InFrame-OutofFrame (Predicted_effect)	SV_FoundInReads	SV_Type	GnomadSV
SUZ12-CRLF3	SUZ12-CRLF3	SUZ12	CRLF3	17	31976614	+	17	30773497	-	gatggggaaaagacatttgttgcacaaatgacagtatttgataaaaacagGAACGAGGTCTTGCTATGTTGTCCAAACTGGTCTCAAACTCCTGGGCTCA	minor_salivary_gland_2; brain_hypothalamus_4; pancreas_4; brain_frontal_cortex_ba9_3; cells_ebv-transformed_lymphocytes_1; brain_spinal_cord_cervical_c-1_4; artery_coronary_5; artery_aorta_8; brain_hippocampus_5; liver_2; ovary_3; muscle_skeletal_7; brain_cerebellum_3; brain_anterior_cingulate_cortex_ba24_3; esophagus_mucosa_3; thyroid_10; artery_tibial_6; colon_sigmoid_4; uterus_2; small_intesti…	203	49	13	GTEX-UJMC_11;GTEX-U412_5;GTEX-NL3H_9;GTEX-11DXZ_20;GTEX-12WSD_29;GTEX-131XE_14;GTEX-131XF_14;GTEX-13FLW_8;GTEX-13JUV_17;GTEX-13NYB_19;GTEX-Y3IK_19;GTEX-Y114_21;GTEX-13OW5_17	11;4;9;20;29;14;14;8;17;19;19;21;17	E	E	NA	Yes	CPX	CPX_CHR17_8BCDD3F4
LRCH4-VPS13D	LRCH4-VPS13D	LRCH4	VPS13D	7	100574660	-	1	12510525	+	cggggcccaggccgggtccctatctctgtgtataaactgtacagaccgtgCTGTGTGTGTGTGTGTGTGTGTGTGTGTGTGCGCGCGCGCGCGTGCATGC	artery_aorta_5; artery_coronary_2; cells_ebv-transformed_lymphocytes_1; brain_spinal_cord_cervical_c-1_2; pancreas_3; brain_hypothalamus_2; minor_salivary_gland_1; artery_tibial_5; thyroid_8; esophagus_mucosa_7; muscle_skeletal_12; brain_anterior_cingulate_cortex_ba24_3; brain_cerebellum_7; brain_hippocampus_4; liver_3; stomach_3; brain_cerebellar_hemisphere_4; uterus_1; small_intestine_terminal_…	192	46	25	GTEX-XUJ4_11;GTEX-VJYA_3;GTEX-T6MN_8;GTEX-QDT8_5;GTEX-UPIC_7;GTEX-RVPV_5;GTEX-QDVJ_6;GTEX-13OW8_15;GTEX-WY7C_11;GTEX-13CIG_3;GTEX-13FLV_1;GTEX-WQUQ_12;GTEX-12WSC_12;GTEX-1269C_8;GTEX-WHSE_12;GTEX-13FTW_8;GTEX-13G51_12;GTEX-13OW5_14;GTEX-12WSE_5;GTEX-ZYFD_5;GTEX-139TU_7;GTEX-ZLV1_9;GTEX-13X6I_6;GTEX-12WSM_2;GTEX-P4PQ_5	11;3;8;4;7;5;6;15;11;3;1;12;12;8;10;8;12;14;5;5;7;9;6;2;5	E	M	NA	No
TFG-ADGRG7	TFG-ADGRG7	TFG	ADGRG7	3	100720058	+	3	100629598	+	cctttcctttgcaattcagtgcagtaggatactgaaactgacattatttgGAAAATCTACTTCCTCATCAAGCACCCCTACAGAGTTCTGCAGGAATGGT	minor_salivary_gland_1; brain_hypothalamus_1; pancreas_4; brain_frontal_cortex_ba9_1; cells_ebv-transformed_lymphocytes_5; artery_coronary_2; artery_aorta_8; liver_3; brain_hippocampus_1; ovary_2; muscle_skeletal_9; brain_cerebellum_3; brain_anterior_cingulate_cortex_ba24_1; esophagus_mucosa_4; thyroid_9; fallopian_tube_1; bladder_2; artery_tibial_6; colon_sigmoid_3; small_intestine_terminal_ileu…	183	49	13	GTEX-REY6_13;GTEX-SIU7_8;GTEX-U3ZM_15;GTEX-S32W_22;GTEX-UPJH_7;GTEX-1192W_8;GTEX-111FC_17;GTEX-13OW7_18;GTEX-11ZVC_13;GTEX-WYJK_26;GTEX-1313W_18;GTEX-1477Z_9;GTEX-ZG7Y_9	13;8;14;21;7;8;16;18;13;26;18;9;9	E	E	in-frame	Yes	DUP	DUP_CHR3_4A58EF87
SERPINA3-CCDC127	SERPINA3-CCDC127	SERPINA3	CCDC127	14	94624055	+	5	197756	-	gtctggagggtcctgggcctcctgacagcaataaataatttcgttggacaTCACTGTGTCTATGTAGAAAGGGAAGACATGAGACTCCGTTTTGAAAAAG	artery_coronary_1; artery_aorta_4; minor_salivary_gland_1; brain_hypothalamus_1; pancreas_2; brain_frontal_cortex_ba9_1; brain_spinal_cord_cervical_c-1_1; esophagus_mucosa_3; thyroid_4; artery_tibial_5; brain_hippocampus_1; liver_1; ovary_3; muscle_skeletal_3; uterus_1; brain_cerebellar_hemisphere_1; stomach_3; colon_sigmoid_3; heart_atrial_appendage_2; adipose_visceral_omentum_3; nerve_tibial_5;…	77	35	10	GTEX-QEL4_5;GTEX-TMMY_9;GTEX-11EQ9_8;GTEX-11I78_9;GTEX-1339X_10;GTEX-12WSF_2;GTEX-13OVJ_20;GTEX-139D8_4;GTEX-ZDYS_9;GTEX-ZDXO_1	5;7;8;9;10;2;20;4;9;1	E	M	NA	No
LRCH4-CPAMD8	LRCH4-CPAMD8	LRCH4	CPAMD8	7	100574660	-	19	16895915	-	cggggcccaggccgggtccctatctctgtgtataaactgtacagaccgtgTGTGTGTGTGTGCGTGCGCGCGCGCGCGCGCATACGGGTCAAGGATCCCT	skin_sun-exposed_lower_leg_1; lung_5; esophagus_gastroesophageal_junction_1; kidney_cortex_1; pituitary_1; colon_transverse_1; skin_not-sun-exposed_suprapubic_1; cells_transformed_fibroblasts_1; adipose_visceral_omentum_4; uterus_2; stomach_1; breast_mammary_tissue_1; adipose_subcutaneous_3; esophagus_mucosa_5; testis_1; adrenal_gland_2; thyroid_1; artery_tibial_1; prostate_1; ovary_1; spleen_1; …	49	30	9	GTEX-PWN1_7;GTEX-QEG5_6;GTEX-UPIC_6;GTEX-QMRM_5;GTEX-132NY_6;GTEX-13OVH_6;GTEX-ZYVF_6;GTEX-YECK_6;GTEX-13CZV_1	7;6;6;5;6;6;6;6;1	E	M	NA	No
TGFB1I1-ARMC5	TGFB1I1-ARMC5	TGFB1I1	ARMC5	16	31477700	+	16	31465850	+	cttgctctcagagcgggaggccccacccactggagagccccgcccctaagGGGAGAGGCTACTGCAGAACCTGACGGTTCAGGCTGAGTCGCCCTTTGGG	spleen_1; brain_cerebellum_1; liver_1; thyroid_2; adrenal_gland_1; artery_tibial_2; brain_amygdala_1; esophagus_mucosa_1; testis_1; brain_nucleus_accumbens_basal_ganglia_1; brain_putamen_basal_ganglia_1; artery_aorta_2; nerve_tibial_2; cells_transformed_fibroblasts_1; skin_not-sun-exposed_suprapubic_2; adipose_visceral_omentum_2; kidney_cortex_1; pituitary_1; heart_left_ventricle_1; colon_transve…	39	30	2	GTEX-13OW6_21;GTEX-1211K_18	21;18	M	E	NA	Yes	DUP	DUP_CHR16_1FFAE848
MAPKAPK5-ACAD10	MAPKAPK5-ACAD10	MAPKAPK5	ACAD10	12	111871180	+	12	111744643	+	aaggtgacttgatgacaccccagttcaccccttattatgtagcaccccagGGCAAGCAAGCTCCACATATGCGGAACAAACTGGAAAGCTGACCGAATTT	brain_hypothalamus_1; cells_ebv-transformed_lymphocytes_1; brain_nucleus_accumbens_basal_ganglia_1; brain_frontal_cortex_ba9_1; artery_aorta_1; liver_1; muscle_skeletal_1; brain_cerebellum_1; testis_2; esophagus_mucosa_1; adrenal_gland_1; thyroid_2; whole_blood_2; colon_sigmoid_2; small_intestine_terminal_ileum_1; brain_caudate_basal_ganglia_1; adipose_subcutaneous_1; brain_substantia_nigra_1; co…	33	26	2	GTEX-139TS_17;GTEX-ZTSS_16	17;16	E	E	out-of-frame	Yes	DUP	DUP_CHR12_4D22A73F
GATC-COX6A1	GATC-COX6A1	GATC	COX6A1	12	120446829	+	12	120438379	+	gccgtggacacagacggggtggagcccatggaatcggtcctggaggacagCTCGCATGTGGAAGACTCTCACCTTCTTCGTCGCGCTCCCCGGGGTGGCA	whole_blood_1; colon_sigmoid_1; brain_caudate_basal_ganglia_1; uterus_1; brain_substantia_nigra_1; breast_mammary_tissue_1; adipose_subcutaneous_2; heart_left_ventricle_1; skin_not-sun-exposed_suprapubic_1; skin_sun-exposed_lower_leg_1; lung_3; esophagus_gastroesophageal_junction_1; heart_atrial_appendage_1; brain_frontal_cortex_ba9_1; brain_spinal_cord_cervical_c-1_2; nerve_tibial_1; vagina_1; a…	29	23	2	GTEX-OXRO_14;GTEX-YJ8O_15	12;15	E	E	out-of-frame	Yes	DUP	None
TRPM4-PPFIA3	TRPM4-PPFIA3	TRPM4	PPFIA3	19	49172108	+	19	49133001	+	ggatgggtctgaggaattcgagaccatagttttgaaggcccttgtgaaggGCGCTGGCGCAGCGGGAAGATATGGAGGAGCGGATTACAACACTGGAGAA	small_intestine_terminal_ileum_1; stomach_1; adipose_subcutaneous_1; breast_mammary_tissue_2; colon_sigmoid_1; skin_sun-exposed_lower_leg_2; esophagus_gastroesophageal_junction_1; esophagus_muscularis_1; skin_not-sun-exposed_suprapubic_1; cells_transformed_fibroblasts_2; adipose_visceral_omentum_1; nerve_tibial_2; artery_aorta_1; minor_salivary_gland_1; brain_hypothalamus_1; brain_putamen_basal_g…	28	20	3	GTEX-13FLW_4;GTEX-ZQUD_16;GTEX-ZVTK_8	4;16;8	E	E	out-of-frame	Yes	DUP	DUP_CHR19_E8D112AF
PARG-BMS1	PARG-BMS1	PARG	BMS1	10	49885204	-	10	42791626	+	ttgcctgatatggtgaaaattgcactctgtctgccaaatatttgcacccaGGGTGCCAAGCTGTTCTACCTTTCTGGAATGGTGCATGGAGAATATCAAA	brain_cerebellum_1; muscle_skeletal_2; thyroid_1; artery_tibial_1; esophagus_mucosa_1; testis_1; brain_nucleus_accumbens_basal_ganglia_1; brain_spinal_cord_cervical_c-1_1; cells_ebv-transformed_lymphocytes_1; brain_putamen_basal_ganglia_1; brain_cortex_1; brain_hypothalamus_1; artery_aorta_1; nerve_tibial_1; cells_transformed_fibroblasts_1; skin_not-sun-exposed_suprapubic_1; kidney_cortex_1; esop…	28	26	2	GTEX-X638_7;GTEX-13NYB_21	7;21	E	E	NA	No
PBXIP1-PMVK	PBXIP1-PMVK	PBXIP1	PMVK	1	154956069	-	1	154932415	-	gggaagcctgcaacaagttaagctgaagaccgaagcaagagctggttcagACTTGGAGCTGATGTCTGTGCTGTCCTCCGGCTCTCTGGTCCACTCAAGG	thyroid_1; adrenal_gland_1; bladder_2; artery_tibial_2; spleen_1; muscle_skeletal_2; ovary_1; artery_aorta_1; vagina_1; artery_coronary_1; nerve_tibial_1; esophagus_muscularis_2; lung_4; heart_left_ventricle_1; stomach_1; adipose_subcutaneous_1; breast_mammary_tissue_1; uterus_1; whole_blood_1	26	19	2	GTEX-TMMY_15;GTEX-U4B1_11	12;11	E	E	NA	No
COMMD10-AP3S1	COMMD10-AP3S1	COMMD10	AP3S1	5	116092700	+	5	115895087	+	gtcaagaaacagttgaaaagttccggcagagaattctggctccctgtaagGTATTTGTGGAAACATTAGACAAATGTTTTGAAAATGTCTGTGAGCTGGA	muscle_skeletal_3; ovary_1; adrenal_gland_1; thyroid_1; artery_tibial_1; esophagus_mucosa_1; artery_aorta_1; nerve_tibial_1; vagina_1; artery_coronary_1; cells_transformed_fibroblasts_1; heart_left_ventricle_3; colon_transverse_1; esophagus_muscularis_1; skin_sun-exposed_lower_leg_1; whole_blood_1; adipose_subcutaneous_1; uterus_1	22	18	1	GTEX-PWCY_22	18	E	E	in-frame	Yes	DUP	DUP_CHR5_CA085100
ELP5-SLC2A4	ELP5-SLC2A4	ELP5	SLC2A4	17	7252999	+	17	7283246	+	tgagcgaggaagagtttcgtgaaggttttgactctgatatcaacaatcggATGGGGAACCCCCTCAGCAGCGAGTGACTGGGACCCTGGTCCTTGCTGTG	lung_1; heart_atrial_appendage_1; esophagus_muscularis_1; colon_transverse_1; adipose_visceral_omentum_1; skin_not-sun-exposed_suprapubic_1; small_intestine_terminal_ileum_1; stomach_1; adipose_subcutaneous_1; breast_mammary_tissue_1; whole_blood_1; colon_sigmoid_1; esophagus_mucosa_1; liver_1; spleen_1; nerve_tibial_1; artery_coronary_1; artery_aorta_1; pancreas_1; minor_salivary_gland_1; cells_…	21	21	1	GTEX-ZF29_21	21	E	E	NA	Yes	DEL	None
HIP1-CCL26	HIP1-CCL26	HIP1	CCL26	7	75738801	-	7	75772254	-	tcggcgctgggctggaggcggcggagcgcgagagcttcgagcggactcagGGCCGTCTCAGTCTCATAAAAGGGGATCAGGCAGGAGGAGTTTGGGAGAA	stomach_1; adipose_subcutaneous_2; uterus_1; colon_transverse_1; heart_left_ventricle_2; esophagus_muscularis_1; skin_sun-exposed_lower_leg_1; lung_1; pancreas_1; artery_aorta_1; vagina_1; artery_coronary_1; nerve_tibial_1; muscle_skeletal_1; spleen_1; ovary_1; artery_tibial_1; esophagus_mucosa_1	20	18	1	GTEX-P4PP_20	18	E	E	NA	Yes	DUP	DUP_CHR7_F6B02E38
CASP4-CARD18	CASP4-CARD18	CASP4	CARD18	11	104968520	-	11	105139079	-	gaggctctttccaacgctgtaaaaaaggacagaggctgttccctatggcaGACCAACTCTTGCGTAAAAAGAGAAGAATTTTTATCCATTCAGTGGGTGC	adipose_visceral_omentum_1; skin_not-sun-exposed_suprapubic_1; cells_transformed_fibroblasts_1; colon_transverse_1; heart_left_ventricle_1; esophagus_muscularis_1; skin_sun-exposed_lower_leg_1; esophagus_gastroesophageal_junction_1; lung_1; heart_atrial_appendage_1; whole_blood_1; adipose_subcutaneous_1; stomach_1; breast_mammary_tissue_1; muscle_skeletal_1; thyroid_1; pancreas_1; artery_aorta_1;…	20	20	1	GTEX-Y8E4_20	20	E	E	NA	Yes	DUP	None
WIZ-ARMC6	WIZ-ARMC6	WIZ	ARMC6	19	15424183	-	19	19042711	+	cagacatcacttgtcaagttcgtgggcaacatctacaccctcaaatgcagCTCAGGAGCATCTATCGGCTGCACGCCAACATCAACACAGGCGAAGATGG	ovary_1; liver_1; muscle_skeletal_1; artery_tibial_1; thyroid_1; adrenal_gland_1; pancreas_1; vagina_1; nerve_tibial_1; artery_coronary_1; colon_transverse_1; heart_left_ventricle_1; cells_transformed_fibroblasts_1; lung_1; esophagus_muscularis_1; whole_blood_1; uterus_1; stomach_1; adipose_subcutaneous_1	19	19	1	GTEX-PWOO_19	19	E	E	in-frame	NA
ZNF555-ZNF554	ZNF555-ZNF554	ZNF555	ZNF554	19	2841575	+	19	2832303	+	tcctgtcgcgctcacctgcgccggtagcgaagaaatcgccccgggacatgAAGCCTTGAAGAACCAATGTACTGATGTGGGGATTAAAGAGGGTCCACTT	heart_atrial_appendage_1; lung_1; esophagus_gastroesophageal_junction_1; esophagus_muscularis_1; colon_transverse_1; heart_left_ventricle_1; adipose_visceral_omentum_1; skin_not-sun-exposed_suprapubic_1; cells_transformed_fibroblasts_1; breast_mammary_tissue_1; stomach_1; esophagus_mucosa_1; thyroid_1; muscle_skeletal_1; nerve_tibial_1; artery_coronary_1; artery_aorta_1; pancreas_1	18	18	1	GTEX-Y8E4_18	18	E	E	out-of-frame	Yes	DUP	DUP_CHR19_50A0AC09*
NCK1-INO80C	NCK1-INO80C	NCK1	INO80C	3	136862319	+	18	35487823	-	ccgttacggccatcacggcggccgcagtggcgtcctggagccctcctcagGCTCATTGGTGGAAGGGACTTGCCTTGTCTCGGATGAGACTTTGGACTGT	colon_sigmoid_1; adipose_subcutaneous_1; uterus_1; cells_transformed_fibroblasts_1; adipose_visceral_omentum_1; heart_left_ventricle_1; lung_1; pancreas_1; artery_coronary_1; nerve_tibial_1; vagina_1; muscle_skeletal_1; thyroid_1; adrenal_gland_1; artery_tibial_1; esophagus_mucosa_1	16	16	1	GTEX-11DXX_16	16	E	E	NA	No
FILIP1-TMEM30A	FILIP1-TMEM30A	FILIP1	TMEM30A	6	75414697	-	6	75267748	-	ccaaagaagacctcatccaactactcagtataatggaaggggagttgcagATTGATTATACCGGAACAGAGCCTTCCAGTCCCTGTAATAAATGTTTATC	breast_mammary_tissue_1; small_intestine_terminal_ileum_1; colon_sigmoid_1; esophagus_muscularis_1; lung_1; esophagus_gastroesophageal_junction_1; heart_atrial_appendage_1; skin_not-sun-exposed_suprapubic_1; adipose_visceral_omentum_1; heart_left_ventricle_1; colon_transverse_1; artery_aorta_1; artery_coronary_1; thyroid_1; artery_tibial_1; muscle_skeletal_1	16	16	1	GTEX-WYJK_16	16	E	E	in-frame	Yes	DEL	DEL_CHR6_5D77B43B
SLC25A33-TMEM201	SLC25A33-TMEM201	SLC25A33	TMEM201	1	9573412	+	1	9595890	+	ttaatgaatcctatatggatggttaaaacccgaatgcagctagaacagaaGATGAAGCCAACGCACACGATGGTCAACTGCTGGTTCTGCAACCAGGATA	testis_1; brain_amygdala_1; skin_sun-exposed_lower_leg_1; esophagus_gastroesophageal_junction_1; skin_not-sun-exposed_suprapubic_1; muscle_skeletal_1; brain_anterior_cingulate_cortex_ba24_1; brain_cerebellum_1; pituitary_1; brain_cerebellar_hemisphere_1; brain_caudate_basal_ganglia_1; brain_nucleus_accumbens_basal_ganglia_1; brain_hypothalamus_1; whole_blood_1; brain_cortex_1	15	15	1	GTEX-13OVH_15	15	E	E	in-frame	Yes	DEL	None
KCNAB2-CHD5	KCNAB2-CHD5	KCNAB2	CHD5	1	6098914	+	1	6152536	-	ctcccagccacagccaagattcccaaagtcaaggcccaaagatttccaagGGCCTGGAGTGAGGAAGAAGATCAAAGGCTCCAAAGATGGGAAGAAAAAG	ovary_1; colon_transverse_1; adipose_visceral_omentum_1; skin_not-sun-exposed_suprapubic_1; skin_sun-exposed_lower_leg_1; esophagus_gastroesophageal_junction_1; esophagus_muscularis_1; thyroid_1; whole_blood_1; cells_ebv-transformed_lymphocytes_1; artery_coronary_1; vagina_1; uterus_1; breast_mammary_tissue_1; stomach_1	15	15	1	GTEX-11EM3_15	15	M	E	NA	Yes	CPX	CPX_CHR1_F95DB9C3*
CTDSP1-IMPDH1	CTDSP1-IMPDH1	CTDSP1	IMPDH1	2	218403417	+	7	128405801	-	tcatcctggacaattcacctgcctcctatgtcttccatccagacaatgctCAGCTCTTCGCCAGCGCCGACGGCCTCACCTACAACGACTTCCTGATTCT	whole_blood_1; nerve_tibial_1; artery_coronary_1; stomach_1; adipose_subcutaneous_1; artery_aorta_1; colon_transverse_1; skin_not-sun-exposed_suprapubic_1; cells_transformed_fibroblasts_1; heart_atrial_appendage_1; skin_sun-exposed_lower_leg_1; esophagus_gastroesophageal_junction_1; esophagus_mucosa_1; esophagus_muscularis_1	14	14	1	GTEX-Y8E4_14	14	E	M	in-frame	No
SEMA4B-IDH2	SEMA4B-IDH2	SEMA4B	IDH2	15	90185081	+	15	90091644	-	agcggccccgcggggggcgatgaccgtgcgctgaccctgactcactccagATGCCGACAAAAGGATCAAGGTGGCGAAGCCCGTGGTGGAGATGGATGGT	cells_ebv-transformed_lymphocytes_1; artery_aorta_1; muscle_skeletal_1; prostate_1; colon_transverse_1; bladder_1; thyroid_1; adrenal_gland_1; esophagus_muscularis_1; esophagus_mucosa_1; skin_sun-exposed_lower_leg_1; lung_3	14	12	1	GTEX-U3ZM_14	12	E	E	NA	Yes	INV	INV_CHR15_10C6B4A8
CUL5-RAB39A	CUL5-RAB39A	CUL5	RAB39A	11	108033911	+	11	107961946	+	cttttacgccaggaatctgttacaaaacagcagtggtttgatctgttttcATCAATAACCCGATCTTATTACCGCAACTCAGTTGGTGGATTTTTAGTAT	stomach_1; artery_coronary_1; cells_transformed_fibroblasts_1; spleen_1; muscle_skeletal_1; liver_1; kidney_cortex_1; heart_left_ventricle_1; adrenal_gland_1; thyroid_1; esophagus_muscularis_1; lung_2; esophagus_mucosa_1	14	13	1	GTEX-QDVN_14	13	E	E	in-frame	Yes	DUP	DUP_CHR11_3C15242C
PABPC1L-YWHAB	PABPC1L-YWHAB	PABPC1L	YWHAB	20	44938191	+	20	44901531	+	actcagagctgttgctcatgctggagtctccagaatccctccatgccaagGGAATGACAATGGATAAAAGTGAGCTGGTACAGAAAGCCAAACTCGCTGA	cells_ebv-transformed_lymphocytes_1; whole_blood_1; minor_salivary_gland_1; adipose_subcutaneous_1; breast_mammary_tissue_1; uterus_1; artery_coronary_1; cells_transformed_fibroblasts_1; ovary_1; esophagus_muscularis_1; thyroid_1; skin_sun-exposed_lower_leg_1; heart_atrial_appendage_1; lung_1	14	14	1	GTEX-11ZTT_14	14	E	E	NA	Yes	DUP	DUP_CHR20_7A0906F8
CLDND1-HMGN5	CLDND1-HMGN5	CLDND1	HMGN5	3	98517052	-	X	81195192	-	ccgaagcttatatcccaccattgccacgggcattctccatctccttgcagGTTTTGGAACTTGGACTGGCTTTCTTGCTCCTCAGCTTGCAGACAGCCTA	prostate_1; heart_left_ventricle_1; adipose_visceral_omentum_1; muscle_skeletal_1; spleen_1; skin_not-sun-exposed_suprapubic_1; skin_sun-exposed_lower_leg_1; lung_1; esophagus_gastroesophageal_junction_1; heart_atrial_appendage_1; esophagus_mucosa_1; nerve_tibial_1; artery_aorta_1	13	13	1	GTEX-WYJK_13	13	E	M	NA	No
C5orf42-NUP155	C5orf42-NUP155	C5orf42	NUP155	5	37238857	-	5	37314328	-	cttaaaggatgtagtaacaagagtcccgtggttccagctacacttattagAGGCTCAACTAAGTGAAAAGATTTCACTTCAGGCAATTCAGCAGTTGGTT	esophagus_muscularis_1; artery_tibial_1; thyroid_1; testis_1; lung_1; skin_not-sun-exposed_suprapubic_1; muscle_skeletal_1; colon_transverse_1; artery_aorta_1; adipose_subcutaneous_1; nerve_tibial_1; cells_ebv-transformed_lymphocytes_1; pancreas_1	13	13	1	GTEX-YEC4_13	13	E	E	out-of-frame	Yes	DUP	None
PFDN5-COX7A2	PFDN5-COX7A2	PFDN5	COX7A2	12	53297008	+	6	75243786	-	cagcttaattgtggctcatttctaaactgtcactaagaaacctggattgtATTTTCGTTGGTGGTGTTCAGTTGTGGCGGTTGCTGGTCAGTAACAGCCA	esophagus_muscularis_1; thyroid_1; lung_1; esophagus_mucosa_1; adipose_visceral_omentum_1; brain_cerebellum_1; pituitary_1; prostate_1; brain_hippocampus_1; adipose_subcutaneous_1; brain_cerebellar_hemisphere_1; nerve_tibial_1; brain_nucleus_accumbens_basal_ganglia_1	13	13	1	GTEX-13FHO_13	13	M	E	NA	No
CLDND1-C9orf139	CLDND1-C9orf139	CLDND1	C9orf139	3	98517050	-	9	137037853	+	gaagcttatatcccaccattgccacgggcattctccatctccttgcaggtTTTGAGACTCGGGCTGGCTCTCCATGCTCCTCAGCTTGCAGACGGCCTAT	prostate_1; colon_transverse_1; cells_transformed_fibroblasts_1; muscle_skeletal_1; lung_1; testis_1; thyroid_1; esophagus_muscularis_1; whole_blood_1; colon_sigmoid_1; artery_aorta_1; stomach_1	12	12	1	GTEX-WYJK_12	12	E	M	NA	No
C8orf82-LRRC24	C8orf82-LRRC24	C8orf82	LRRC24	8	144526445	-	8	144525034	-	ctttctacaccgatctgcatctagtggggggtcagcgtgagcagcagcgcGGAGGGCACGCGTCTGCGGCTGAACCGCGGAAGGGCCGGTGAGGAACCGG	liver_1; pituitary_1; brain_hippocampus_1; brain_cerebellum_1; esophagus_gastroesophageal_junction_1; brain_cortex_1; brain_hypothalamus_1; brain_nucleus_accumbens_basal_ganglia_1; brain_putamen_basal_ganglia_1; brain_caudate_basal_ganglia_1; nerve_tibial_1; brain_substantia_nigra_1	12	12	1	GTEX-13OW6_12	12	M	E	NA	No
TTC28-CHEK2	TTC28-CHEK2	TTC28	CHEK2	22	28679622	-	22	28725367	-	caaggagccgaaggcggcgggagccagagtcgccgccggcgtcggcgccgAATGTGTGAATGACAACTACTGGTTTGGGAGGGACAAAAGCTGTGAATAT	breast_mammary_tissue_1; small_intestine_terminal_ileum_1; uterus_1; artery_coronary_1; nerve_tibial_1; adrenal_gland_1; thyroid_1; heart_atrial_appendage_1; lung_1; adipose_visceral_omentum_1; heart_left_ventricle_1; ovary_1	12	12	1	GTEX-12WSK_12	12	E	E	out-of-frame	Yes	DUP	DUP_CHR22_801D288C
NMNAT1-CTNNBIP1	NMNAT1-CTNNBIP1	NMNAT1	CTNNBIP1	1	9975773	+	1	9877991	-	atacatgggaaagtcttcagaaggagtggaaagagactctgaaggtgctaAGGGCGGCACCTTCCTACTTCTGCCCAGCCACAGCCCTCCCCTCACAGTT	colon_sigmoid_1; pancreas_1; adipose_subcutaneous_1; breast_mammary_tissue_1; uterus_1; skin_not-sun-exposed_suprapubic_1; cells_transformed_fibroblasts_1; kidney_cortex_1; heart_left_ventricle_1; ovary_1; skin_sun-exposed_lower_leg_1; heart_atrial_appendage_1	12	12	1	GTEX-WI4N_12	12	E	E	NA	NA
SYK-AUH	SYK-AUH	SYK	AUH	9	90845594	+	9	91220992	-	gaatctgagcaaattgtcctgataggatcaaagacaaatggaaagttcctGGGGGACACAGCGATTGCCACGCGCCATTGGAATGTCCCTGGCCAAGGAG	adipose_subcutaneous_1; nerve_tibial_1; brain_nucleus_accumbens_basal_ganglia_1; colon_sigmoid_1; thyroid_1; artery_tibial_1; esophagus_muscularis_1; skin_sun-exposed_lower_leg_1; lung_1; testis_1; brain_cerebellum_1	11	11	1	GTEX-12ZZY_11	11	E	E	out-of-frame	NA
ARMCX6-ARMCX4	ARMCX6-ARMCX4	ARMCX6	ARMCX4	X	101616672	-	X	101498145	+	gctaccctccatccttactcaccctggacctgagagacctcttcaatcagGTGTTGATCCCAAGAGCATTCCCTAGTAAAAACGCTTCATGCTGAACTCT	lung_1; skin_sun-exposed_lower_leg_1; esophagus_mucosa_1; artery_tibial_1; pituitary_1; muscle_skeletal_1; brain_caudate_basal_ganglia_1; nerve_tibial_1; adipose_subcutaneous_1; brain_cortex_1; brain_frontal_cortex_ba9_1	11	11	1	GTEX-OXRN_11	11	E	E	NA	Yes	DUP	None
SHPK-TRPV1	SHPK-TRPV1	SHPK	TRPV1	17	3615337	-	17	3592383	-	tgtgctggccacgttcgtccacatgctggttcagtggatggcagatctagGTTGCACACTGGGCCACAGAGGATCCAGCAAGGATGAAGAAATGGAGCAG	colon_sigmoid_1; minor_salivary_gland_1; brain_cortex_1; breast_mammary_tissue_1; small_intestine_terminal_ileum_1; brain_cerebellum_1; muscle_skeletal_1; adipose_visceral_omentum_1; colon_transverse_1; lung_1; esophagus_gastroesophageal_junction_1	11	11	1	GTEX-11WQK_11	11	E	E	NA	Yes	DEL	DEL_CHR17_BFDA9BDE
MAP2K1-DIS3L	MAP2K1-DIS3L	MAP2K1	DIS3L	15	66387427	+	15	66294988	+	ctgaacccggcccccgacggctctgcagttaacgggaccagctctgcggaATGGGAAACTCTTGTCTAGTGATGTGACTCATTACGTGATCCCAGACTGG	artery_tibial_1; testis_1; adipose_visceral_omentum_1; skin_not-sun-exposed_suprapubic_1; colon_transverse_1; prostate_1; adipose_subcutaneous_1; stomach_1; breast_mammary_tissue_1; small_intestine_terminal_ileum_1	10	10	1	GTEX-13FTW_10	10	E	E	out-of-frame	Yes	DUP	None
MARK3-MKNK2	MARK3-MKNK2	MARK3	MKNK2	14	103500199	+	19	2042035	-	attgaggcttccaactgaatatgagaggaacgggagatatgagggctcaaGTGCGGCTCGGCGGAGTACATGGCCCCGGAGGTAGTGGAGGCCTTCAGCG	brain_substantia_nigra_1; brain_frontal_cortex_ba9_1; brain_cortex_1; esophagus_muscularis_1; testis_1; skin_sun-exposed_lower_leg_1; lung_1; heart_atrial_appendage_1; muscle_skeletal_1; brain_cerebellum_1	10	10	1	GTEX-13NYB_10	10	E	E	NA	No
KLHL28-ERVW-1	KLHL28-ERVW-1	KLHL28	ERVW-1	14	44945031	-	7	92470609	-	agtactttgtgcagtaggagggaaatctggactctttgcctgtttggataGATACATCCTGGGAAGGACCCTACCCAGTCATTTTATCTACCCCAACTGC	ovary_1; adipose_visceral_omentum_1; lung_1; heart_atrial_appendage_1; esophagus_gastroesophageal_junction_1; artery_tibial_1; thyroid_1; whole_blood_1; nerve_tibial_1; breast_mammary_tissue_1	10	10	1	GTEX-WYBS_10	10	E	E	NA	NA
SKI-PRKCZ	SKI-PRKCZ	SKI	PRKCZ	1	2229735	+	1	2169518	+	tgaaggagaaattcgactatggcaacaagtacaagcggcgggtgccccggGTTGTTCCTGGTCATTGAGTACGTCAACGGCGGGGACCTGATGTTCCACA	thyroid_1; artery_tibial_1; lung_2; esophagus_mucosa_1; muscle_skeletal_1; cells_transformed_fibroblasts_1; brain_anterior_cingulate_cortex_ba24_1; brain_cerebellar_hemisphere_1	9	8	1	GTEX-RVPV_9	8	E	E	out-of-frame	Yes	DUP	DUP_CHR1_09915AA3
GNPTAB-SYCP3	GNPTAB-SYCP3	GNPTAB	SYCP3	12	101749101	-	12	101737952	-	tactagcaacattgattatgtttactatattctcattttttgctgagcagTCAGGAAGCATCTAAATATGGTGTCCTCCGGAAAAAAGTATTCCAGGAAA	adipose_visceral_omentum_1; spleen_1; muscle_skeletal_1; artery_tibial_1; esophagus_muscularis_1; thyroid_1; esophagus_gastroesophageal_junction_1; skin_sun-exposed_lower_leg_1; small_intestine_terminal_ileum_1	9	9	1	GTEX-Z9EW_9	9	E	E	NA	No
RABL6-TMEM141	RABL6-TMEM141	RABL6	TMEM141	9	136808326	+	9	136791947	+	catgaaccaggcgttgcagaggcgcttcgccaagggggtgcagtacaacaGCACCGGCATGGCCTTTGGCTTGCAGATGTTCATTCAGAGGAAGTTTCCA	adipose_subcutaneous_2; thyroid_3; nerve_tibial_1; skin_sun-exposed_lower_leg_1; lung_1; esophagus_mucosa_1	9	6	1	GTEX-OXRP_9	6	E	E	in-frame	Yes	DUP	None
BPGM-AKR1B10	BPGM-AKR1B10	BPGM	AKR1B10	7	134662108	+	7	134530643	+	gatatctgctcatggaaatagcagtagggcactcctaaaacacctggaagTCTCCTCTTGGCAAAGTGAAAGAAGCAGTGAAGGTGGCCATTGATGCAGG	nerve_tibial_1; breast_mammary_tissue_1; stomach_1; skin_not-sun-exposed_suprapubic_1; lung_1; skin_sun-exposed_lower_leg_1; esophagus_muscularis_1; artery_tibial_1; thyroid_1	9	9	1	GTEX-13113_9	9	E	E	out-of-frame	NA
RBM10-SSX5	RBM10-SSX5	RBM10	SSX5	X	47180040	+	X	48186856	-	agacccaactgaaccgcggctttgccttcatccagctctccaccatcgtgCCTCGGGGATATGACACATGCCCATGATGAGAAGCAGAACGTGGTGACCT	nerve_tibial_1; adipose_subcutaneous_1; whole_blood_1; lung_1; thyroid_1; heart_left_ventricle_1; pituitary_1; muscle_skeletal_1; skin_not-sun-exposed_suprapubic_1	9	9	1	GTEX-12584_9	9	E	E	NA	NA
CCDC88C-GPR68	CCDC88C-GPR68	CCDC88C	GPR68	14	91277922	-	14	91235179	-	tcaccttggaggagttcctggaggagagcaaccgcagctcccccacccatGGTCTTGCCCACCACCAGCGATGCCCAGCCCTTGGTAGAGCTTGAACCAC	whole_blood_1; brain_cortex_1; nerve_tibial_1; breast_mammary_tissue_1; adipose_subcutaneous_1; pituitary_1; skin_not-sun-exposed_suprapubic_1; skin_sun-exposed_lower_leg_1	8	8	1	GTEX-11DXW_8	8	E	E	NA	NA
RSF1-INTS4	RSF1-INTS4	RSF1	INTS4	11	77725545	-	11	77941251	-	cagcttagaggatgaggagactaaaaaagaggaagaaacacctaaacaagGGCTCTATGGAGCAAGTCAGTTCTCATTTCTTGGAGCAGACCCTTGACAA	cells_ebv-transformed_lymphocytes_1; kidney_cortex_1; whole_blood_1; esophagus_muscularis_1; stomach_1; artery_coronary_1; esophagus_mucosa_1	7	7	1	GTEX-UPIC_7	7	E	E	out-of-frame	NA
TTBK2-UBR1	TTBK2-UBR1	TTBK2	UBR1	15	42920438	-	15	43048491	-	agctggaccagagccctcctccagaaacccctgcgtccgccacggcccagGTATATCCTGATCAGCAAACCCACAATATGGACAGAAAGATTAAGAATGC	kidney_cortex_1; prostate_1; small_intestine_terminal_ileum_1; testis_1; artery_coronary_1; nerve_tibial_1; stomach_1	7	7	1	GTEX-XPVG_7	7	E	E	NA	Yes	DUP	DUP_CHR15_576260B8
RBM25-C3orf33	RBM25-C3orf33	RBM25	C3orf33	14	73071747	+	3	155804169	-	agggatcccacccccgcagtttccaggatttcctccacctgtacctccagAGTCTTGCACTTGTCCCCCAGGCTGGAGTGCAATGGTGTGATCTCGGCTC	muscle_skeletal_1; pancreas_1; thyroid_1; esophagus_muscularis_1; artery_aorta_1; esophagus_mucosa_1; artery_coronary_1	7	7	1	GTEX-PSDG_7	7	E	M	NA	No
ARRB1-GDPD5	ARRB1-GDPD5	ARRB1	GDPD5	11	75351590	-	11	75462891	-	cgccgcggacctccctgcgaccgtcgcggaccatgggcgacaaagggaccCGTGGGAGCGCCTCTGGTTCCTGCTCCTCACCTTCACCTTTGGCCTCACG	testis_1; nerve_tibial_1; artery_coronary_1; heart_atrial_appendage_1; artery_aorta_1; heart_left_ventricle_1; cells_transformed_fibroblasts_1	7	7	1	GTEX-XPT6_7	7	E	E	NA	Yes	DUP	DUP_CHR11_4ECF2A89
CHD5-KCNAB2	CHD5-KCNAB2	CHD5	KCNAB2	1	6148854	-	1	6040517	+	cgccgctgcccgagatcccaaacggtgaatggctctgcccgcgctgtactAATTTTCCCACTGTAAAAAACCGAGCAAGTCTGGATAAGTGAGGCTGGCT	breast_mammary_tissue_1; whole_blood_1; ovary_1; colon_transverse_1; adipose_visceral_omentum_1; colon_sigmoid_1; cells_ebv-transformed_lymphocytes_1	7	7	1	GTEX-11EM3_7	7	E	E	NA	Yes	CPX	CPX_CHR1_F95DB9C3*
AMMECR1-CHRDL1	AMMECR1-CHRDL1	AMMECR1	CHRDL1	X	110317599	-	X	110681649	-	ctgtatggataccagcagccccggaccccccgattcaccaacgagccctaAAGAACTTCCAGGCCAAAGCTTTGACAATAAAGGCTACTTCTGCGGGGAA	thyroid_1; artery_tibial_1; esophagus_mucosa_1; skin_sun-exposed_lower_leg_1; skin_not-sun-exposed_suprapubic_1; pituitary_1	6	6	1	GTEX-ZAK1_6	6	E	E	out-of-frame	NA
MRPS23-MIER2	MRPS23-MIER2	MRPS23	MIER2	17	57840926	-	19	340578	-	ctttattggcagaaggtgtcattttaagacgagtaggcgaagcaaggactCCTACTCAACGTGAAGATGATGAGGACGAAGACCTTTAGGATGATCCACT	breast_mammary_tissue_1; thyroid_1; uterus_1; esophagus_gastroesophageal_junction_1; cells_ebv-transformed_lymphocytes_1; spleen_1	6	6	1	GTEX-WXYG_6	6	E	M	NA	No
P2RY8-PLXNA3	P2RY8-PLXNA3	P2RY8	PLXNA3	X	1536921	-	X	154460157	+	ggagaccctctgagctctcacctgctacttctgccgctgcttctgcacagGCCTGTCCCCAGGCGCGGCTGCCGGCCATGCCCTCTGTCTGCCTCCTCCT	spleen_1; whole_blood_1; artery_aorta_1; small_intestine_terminal_ileum_1; nerve_tibial_1	5	5	1	GTEX-12BJ1_5	5	E	E	NA	NA
BCL7A-PSMD9	BCL7A-PSMD9	BCL7A	PSMD9	12	122022183	+	12	121894739	+	aaagatgatatcaagagggtcatggcggcgatcgagaaagtgcgcaaatgCAAAAAGGCATTGGGATGAACGAGCCGCTGGTGGACTGTGAGGGCTACCC	nerve_tibial_1; skin_sun-exposed_lower_leg_1; breast_mammary_tissue_1; artery_aorta_1; artery_tibial_1	5	5	1	GTEX-13O3P_5	5	E	E	out-of-frame	Yes	DUP	None
PER2-HDAC4	PER2-HDAC4	PER2	HDAC4	2	238249062	-	2	239126694	-	tccaccagtggatgcagacgggcggcctgcccgcagccatcgacgtggcaACTGGTATCTTTCAGGCCTGGGAGCACTGCCCCTCCACGCACAGTCCTTG	thyroid_1; artery_aorta_1; nerve_tibial_1; brain_cerebellum_1; brain_hippocampus_1	5	5	1	GTEX-14ASI_5	5	E	E	out-of-frame	Yes	CPX	None
SRSF3-CDKN1A	SRSF3-CDKN1A	SRSF3	CDKN1A	6	36601794	+	6	36684097	+	tctcgggagagaaatcacaagccgtcccgatccttctctaggtctcgtagGCGCCATGTCAGAACCGGCTGGGGATGTCCGTCAGAACCCATGCGGCAGC	brain_amygdala_1; brain_hippocampus_1; brain_hypothalamus_1; brain_anterior_cingulate_cortex_ba24_1; brain_nucleus_accumbens_basal_ganglia_1	5	5	1	GTEX-X4EP_5	5	E	E	NA	No
RABL6-CCDC183	RABL6-CCDC183	RABL6	CCDC183	9	136808327	+	9	136799103	+	atgaaccaggcgttgcagaggcgcttcgccaagggggtgcagtacaacaaGCAGTGTCGGGCACTCCAGATCCAAGGGGTGAAAGAGAATATGGACCAGA	skin_sun-exposed_lower_leg_1; nerve_tibial_1; artery_tibial_1; adipose_subcutaneous_2	5	4	1	GTEX-OXRP_5	4	E	E	NA	Yes	DUP	None
TMEM57-SYF2	TMEM57-SYF2	TMEM57	SYF2	1	25431177	+	1	25232212	-	gctccgccgccccctaaagcggaaccggatcaccgagggcatttacggcaGGTGCTGGTGGACAGCGCGGAGGAGGGGTCCCTCGCTGCGGCGGCGGAGC	brain_cerebellar_hemisphere_1; pituitary_1; brain_hypothalamus_1; brain_nucleus_accumbens_basal_ganglia_1; brain_spinal_cord_cervical_c-1_1	5	5	1	GTEX-NPJ7_5	5	E	E	NA	Yes	CPX	None
MAP2K1-DIS3L	MAP2K1-DIS3L	MAP2K1	DIS3L	15	66387427	+	15	66306824	+	ctgaacccggcccccgacggctctgcagttaacgggaccagctctgcggaACAGTATAACAAACTGCGAAACCTGCTGAAGGATGCGCGTCATGATTGCA	muscle_skeletal_1; heart_left_ventricle_1; adrenal_gland_1; skin_sun-exposed_lower_leg_1; esophagus_mucosa_1	5	5	1	GTEX-13FTW_5	5	E	E	in-frame	Yes	DUP	None

## Sheet: S3
Supplementary Table S3. Genotype and allele frequency in 1000 genomes populations with SUZ12P1-CRLF3-expressing individuals.
Population	SC/SC	SC/Ref	Ref/Ref	Total	MAF
ACB	3	8	83	94	0.074
ASW	2	7	46	55	0.1
ESN	2	5	72	79	0.057
GWD	4	14	91	109	0.101
LWK	2	7	90	99	0.055
MSL	2	4	21	27	0.148
MXL	0	1	63	64	0.007
YRI	2	8	72	82	0.083

## Sheet: S4
Supplementary Table S4. All of Us donor cohort characteristics, masking crosstabulations with fewer than 20 individuals per All of Us statistical dissemination policy.
Characteristic	Value
Total Samples	<= 8108 Donors
Age (yr)	57.37 +/- 16.36
Sex at Birth
Male	0.357
Female	0.643
Ancestral Superpopulation
AFR	0.374
AMR	0.134
EAS	0.014
EUR	0.465
MID	0.004
SAS	0.009
SC Genotype
WT/WT	0.953
+/WT	0.044
+/+	<= 0.3%
TA Genotype
WT/WT	0.984
+/WT	0.011
+/+	0.004
TP Genotype
WT/WT	0.996
+/WT	0.004
+/+	0

## Sheet: S5
Supplementary Table S5. AGREP query sequences used for in silico genotyping of SUZ12P1-CRLF3, TFG-ADGRG7, and TRPM4-PPFIA3 variants.
Query Name	Sequence
SCCtrl	CCTCGCGATCCGCCTGCCTTGGCCTCCCAAAGTGCTGGGATTGCAGGCGTGAGCCACCATGCCTAGGCGA
SCInv	GTGAGCCAAGATCACACCACTGCACTCCATCCTGGGTGACAGAGCAAAAG
SCDel	GTTAATATATTTAATATATTGCAGTGAGGA
TA	AAAAAACAGTAATACCAAGTGAAAACCAATAATTGAAACCCCAGGCTTTACAATC
TP	ATCCATCCACCTCGGCCTCCCAAAGTGCTGGGATTACAGGTGTGAGCCACTGCGTCCAGCCTCTAAATGG
